# Supplementary material for: Alzheimer’s Amyloid-β Accelerates Cell Senescence and Suppresses SIRT1 in Human Neural Stem Cells
Source: Biomolecules. 2024 Feb 4;14(2):189. doi: 10.3390/biom14020189 (PMC10886734; doi:10.3390/biom14020189)
Supplement: Supplementary file 1 [file biomolecules-14-00189-s001.zip]

Archive with 3 entries (3 files):
- Excel file S1 Raw data of representative western blot images used in the manuscript.xlsx
- Excel file S2 Raw data of western blot images used for the quantifications.xlsx
- Supplementary Figures.pdf
