# Supplementary material for: Alzheimer’s Amyloid-β Accelerates Cell Senescence and Suppresses SIRT1 in Human Neural Stem Cells
Source: Biomolecules. 2024 Feb 4;14(2):189. doi: 10.3390/biom14020189 (PMC10886734; doi:10.3390/biom14020189)
Supplement: Supplementary file 1 [file biomolecules-14-00189-s001.zip › Excel file S1 Raw data of representative western blot images used in the manuscript.xlsx]

## Sheet: Figure 1H
			Original western blot images for representative figures used in the manuscript

## Sheet: Figure 1K
			Original western blot images for representative figures used in the manuscript

## Sheet: Figure2G
			Original western blot images for representative figures used in the manuscript

## Sheet: Figure 2I
			Original western blot images for representative figures used in the manuscript

## Sheet: Figure3A
			Original western blot images for representative figures used in the manuscript

## Sheet: Figure3D
			Original western blot images for representative figures used in the manuscript

## Sheet: Figure3G
			Original western blot images for representative figures used in the manuscript

## Sheet: Figure3J
			Original western blot images for representative figures used in the manuscript

## Sheet: Figure4A
			Original western blot images for representative figures used in the manuscript

## Sheet: Figure S2
			Original western blot images for representative figures used in the manuscript

[truncated: 5 more sheets: Figure S3, Figure S4, Figure S5A, Figure S5D, Figure S5E]
