# Supplementary material for: Alzheimer’s Amyloid-β Accelerates Cell Senescence and Suppresses SIRT1 in Human Neural Stem Cells
Source: Biomolecules. 2024 Feb 4;14(2):189. doi: 10.3390/biom14020189 (PMC10886734; doi:10.3390/biom14020189)
Supplement: Supplementary file 1 [file biomolecules-14-00189-s001.zip › Excel file S2 Raw data of western blot images used for the quantifications.xlsx]

## Sheet: Figure 1H
			repeat 2 original images											repeat 3 original images

## Sheet: Figure 1K
			repeat 2 original images					repeat 3 original images

## Sheet: Figure2G
			repeat 2 original images								repeat 3 original images			repeat 4 original images		repeat 5 original images

## Sheet: Figure 2I
	repeat 2 original images								repeat 3 original images								repeat 4 original images

## Sheet: Figure3A
								repeat 2 original images						repeat 3 original images			repeat 4 original images			repeat 5 original images

## Sheet: Figure3D
			repeat 2 original images							repeat 3 original images

## Sheet: Figure3G
			repeat 2 original images									repeat 3 original images

## Sheet: Figure3J
			repeat 2 original images										repeat 3 original images									repeat 4 original images

## Sheet: Figure4A sirt1 n=2 3 
			repeat 2 original images										repeat 3 original images

## Sheet: Figure4A p21 n=2 3
			repeat 2 original images								repeat 3 original images

[truncated: 5 more sheets: Figure4A p16 n=2 3 4 5 6, Figure S2 n=2 3, Figure S3 n=2 3 4, Figure S4, Figure S5A n=2 3 4]
